# Supplementary material for: Dental Pain in Care Homes: Is It a Phenomenon? A Systematic Review of the Literature
Source: Geriatrics (Basel). 2022 Sep 26;7(5):103. doi: 10.3390/geriatrics7050103 (PMC9601421; doi:10.3390/geriatrics7050103)
Supplement: Supplementary file 1 [file geriatrics-07-00103-s001.zip]

Archive with 1 entries (1 files):
- geriatrics-1910576 final-supplementary.pdf
